# Supplementary material for: Dietary Goji Shapes the Gut Microbiota to Prevent the Liver Injury Induced by Acute Alcohol Intake
Source: Front Nutr. 2022 Jul 8;9:929776. doi: 10.3389/fnut.2022.929776 (PMC9309278; doi:10.3389/fnut.2022.929776)
Supplement: Supplementary file 2 [file Table_1.XLSX]

## Sheet: Table S1
Table S1 Composition of the experimental diets
Diet	Control		Goji
Ingredient	g%	kcal%	g%	kcal%
Protein	17.7	18.8	17.7	19
Carbohydrate	60.1	63.9	59.2	63.6
Fat	7.2	17.2	7.2	17.4
Ingredient	g		g
Casein	20		20
L-cystine	0.3		0.3
Corn Starch	39.75		38.75
Maltodexrin	13.2		13.2
Sucrose	10		10
Goji berry powder	0		1
Soybean Oil	7		7
Cellulose	5		5
Mineral Mix, AIN-93G-MX (94046)	3.5		3.5
Vitamin Mix, AIN-93-VX (94047)	1		1
Choline Bitartrate	0.25		0.25
TBHQ, antioxidant	0.0014		0.0014
Total	100		100
Diets were purchased from Trophic Animal Feed High-tech Co. Ltd (Nantong, Jiangsu, China) and information on diet composition was provided by the company.
