# Supplementary material for: Dietary Goji Shapes the Gut Microbiota to Prevent the Liver Injury Induced by Acute Alcohol Intake
Source: Front Nutr. 2022 Jul 8;9:929776. doi: 10.3389/fnut.2022.929776 (PMC9309278; doi:10.3389/fnut.2022.929776)
Supplement: Supplementary file 3 [file Table_2.XLSX]

## Sheet: Table S2
Table S2 Primers sequences used in qRT-PCR
Target gene	Primer Sequence (5'-3')
Claudin1	F: AGCTGCCTGTTCCATGTACT; R: CTCCCATTTGTCTGCTGCTC
Gapdh	F:AGGTCGGTGTGAACGGATTTG; R: TGTAGACCATGTAGTTGAGGTCA
