# Supplementary material for: Dietary Goji Shapes the Gut Microbiota to Prevent the Liver Injury Induced by Acute Alcohol Intake
Source: Front Nutr. 2022 Jul 8;9:929776. doi: 10.3389/fnut.2022.929776 (PMC9309278; doi:10.3389/fnut.2022.929776)
Supplement: Supplementary file 4 [file Table_3.XLSX]

## Sheet: Table S3
Table S3 The relative intensity of co-regulation metabolites by Goji and Goji trained microbiota
	mz	rt	KEGG	ALD1	ALD2	ALD3	ALD4	ALD5	ALD-Go1	ALD-Go2	ALD-Go3	ALD-Go4	ALD-Go5	ALD-Go6	FMT-ALD1	FMT-ALD2	FMT-ALD3	FMT-ALD4	FMT-ALD5	FMT-ALD6	FMT-Go1	FMT-Go2	FMT-Go3	FMT-Go4	FMT-Go5	FMT-Go6
12,13-DHOME	315.253	651.436	C14829	187700	511835	1.4717e+06	259167	383587	7.18572e+06	5.66908e+06	3.05472e+06	4.10453e+06	6.10602e+06	270749	360345	1.85271e+06	1.10601e+06	1.02614e+06	1.55167e+06	1.23482e+06	2.27652e+06	2.17453e+06	1.74646e+06	1.38081e+06	4.23635e+06	3.01842e+06
Retinoyl b-glucuronide	477.24	704.258	C11061	792635	1.06982e+06	943765	662010	30847.2	4.96024e+06	7.0188e+06	6.7872e+06	4.82175e+06	1.54287e+06	4.57028e+06	3.08111e+06	2.60224e+06	3.30161e+06	5.24768e+06	736772	1.68222e+06	4.8735e+06	7.69942e+06	6.12305e+06	7.75773e+06	2.77295e+06	9.82248e+06
2-Oxoarginine	174.087	100.965	C03771	4.25088e+07	1.4538e+08	5.04711e+07	5.44299e+07	1.5624e+07	2.89962e+08	2.40993e+08	6.49356e+07	1.48878e+08	1.82034e+08	2.51006e+08	6.04231e+07	2.34528e+07	2.89665e+07	8.37982e+06	3.06523e+07	2.83844e+07	1.04473e+08	1.28428e+08	7.62575e+07	1.18457e+08	3.52186e+07	1.76376e+08
11-Dehydrocorticosterone	344.189	676.911	C05490	664061	567124	4.553e+06	585312	515808	1.18118e+06	5.88338e+06	9.65324e+06	6.86208e+06	3.77269e+06	866449	900785	274541	2.96357e+06	64476.3	833155	693319	3.10376e+06	5.59244e+06	9.05127e+06	6.93775e+06	574189	2.88405e+06
N-Acetyl-L-2-amino-6-oxopimelate	231.097	101.358	C05539	8.57116e+07	1.07541e+08	1.63299e+08	2.74613e+08	1.44055e+08	2.77454e+08	3.22867e+08	3.151e+08	3.62445e+08	2.20868e+08	1.81823e+08	2.75841e+08	1.69358e+08	1.45417e+08	1.03334e+08	2.3274e+08	1.97408e+08	3.30458e+08	3.41199e+08	2.56166e+08	3.09638e+08	2.39967e+08	3.99715e+08
Menthyl pyrrolidone carboxylate	319.19	732.497	C03962	7.03763e+07	1.21346e+08	1.4398e+08	1.48063e+08	3.85022e+07	1.55903e+08	3.509e+08	1.85095e+08	3.36166e+08	1.7932e+08	1.57377e+08	1.49412e+08	1.25144e+08	1.20233e+08	9.54645e+06	7.35715e+07	1.60176e+08	2.00833e+08	3.32555e+08	3.36812e+08	1.82191e+08	1.02367e+08	1.7262e+08
Chelirubine	362.085	257.474	C06327	1.41106e+07	1.17956e+07	1.21369e+07	8.23057e+06	8.10747e+06	4.98722e+07	1.43997e+07	2.7693e+07	3.16985e+07	1.84517e+07	1.30384e+07	2.88837e+07	1.47915e+06	5.19041e+07	1.23147e+07	8.50403e+06	1.45612e+06	7.70222e+07	7.08659e+07	5.27693e+07	5.23074e+07	2.58465e+07	3.94032e+07
(R)-10-Hydroxystearate	300.272	813.48	C03195	6.13151e+07	6.50452e+07	2.56558e+07	7.62249e+07	6.63713e+07	2.85604e+07	1.30899e+07	2.27878e+07	1.43796e+07	2.24e+07	1.66236e+07	1.95994e+07	3.49953e+07	6.8738e+07	5.50554e+07	2.07466e+07	3.0547e+07	1.34009e+07	1.10285e+07	1.62407e+07	1.65859e+07	4.13975e+07	2.04151e+07
Cortexolone	346.204	707.143	C05488	4.55114e+06	1.11661e+06	5.03766e+06	1.97217e+06	237163	1.82566e+07	2.58056e+07	2.3472e+07	1.86891e+07	6.97077e+06	5.43087e+06	4.42178e+06	468194	3.28782e+06	125871	977752	101543	6.49311e+06	1.19504e+07	3.29331e+07	1.24401e+07	8.0264e+06	3.81853e+07
16-Oxopalmitate	253.216	681.89	C19614	2.45829e+06	2.86153e+06	2.057e+06	9.16812e+06	2.07018e+06	1.51947e+07	1.49617e+07	1.15398e+07	1.17984e+07	1.57155e+07	2.25607e+06	1.30676e+07	2.50718e+06	2.427e+06	2.15469e+06	2.67211e+06	2.76786e+06	1.43518e+07	1.17871e+07	5.14535e+06	9.5952e+06	1.30712e+07	1.54055e+07
Ketoleucine	129.056	284.542	C00233	9.96105e+08	5.18113e+08	1.13951e+09	2.68214e+09	1.57599e+09	2.14195e+09	2.94231e+09	1.44935e+09	2.58634e+09	2.85149e+09	2.61258e+09	2.55303e+09	2.8858e+09	2.1356e+09	2.58401e+09	5.18019e+09	6.00011e+09	7.13783e+09	4.6241e+09	1.05553e+10	3.2824e+09	6.95842e+09	8.93884e+09
D-Glucuronic Acid	193.035	81.388	C00191	1.54611e+08	2.93035e+08	1.90445e+08	8.38675e+07	7.83058e+07	3.27638e+08	2.23733e+08	3.0862e+08	4.19546e+08	2.68569e+08	2.54564e+08	1.77971e+08	1.22009e+08	1.90758e+08	1.22689e+08	1.4666e+08	2.09793e+08	2.63987e+08	3.79792e+08	5.08149e+08	3.50095e+08	3.41331e+08	3.42261e+08
L-Glutamic acid	146.092	80.3836	C00025	1.19904e+07	2.09143e+07	1.55596e+07	2.3502e+07	1.39036e+07	2.06769e+07	2.65621e+07	2.23159e+07	3.01836e+07	2.72844e+07	2.8076e+07	5.21178e+07	4.00631e+07	4.3634e+07	3.87302e+07	7.41567e+07	7.69634e+07	8.51655e+07	1.31488e+08	9.37489e+07	1.02057e+08	7.62139e+07	1.25352e+08
Pyroglutamic acid	128.035	80.3692	C01879	4.74129e+08	6.65205e+08	1.18613e+08	7.52224e+08	5.51255e+08	6.55251e+08	9.2325e+08	6.53425e+08	8.8843e+08	7.76736e+08	7.74894e+08	7.90968e+08	4.33486e+08	9.54567e+07	3.92788e+08	5.3525e+08	6.32331e+08	6.76765e+08	8.78394e+08	6.6244e+08	7.4493e+08	6.03387e+08	1.05156e+09
N-Methyl-D-aspartic acid	145.998	80.3814	C12269	2.19619e+07	3.20788e+07	1.65505e+07	3.4685e+07	2.76353e+07	3.01111e+07	4.32187e+07	3.14368e+07	4.09209e+07	3.74386e+07	3.6013e+07	3.62924e+07	1.9412e+07	1.3219e+07	1.67848e+07	2.26956e+07	2.83687e+07	2.98762e+07	3.81183e+07	2.92646e+07	3.05423e+07	2.51502e+07	4.51307e+07
Vanillic acid	167.035	320.765	C06672	1.66119e+06	9.15983e+06	6.61097e+06	9.08602e+06	8.38542e+06	1.54265e+07	2.09264e+07	7.89167e+06	1.29446e+07	1.14534e+07	1.53714e+07	6.47687e+06	1.86832e+06	9.74878e+06	1.51375e+06	7.11717e+06	1.35824e+07	1.62306e+07	1.00256e+07	1.21248e+07	1.2953e+07	1.37756e+07	1.47694e+07
Digalacturonate	351.058	73.8448	C02273	35481.7	190342	343713	135604	39581.7	3.16759e+06	6.17118e+06	8.69551e+06	1.30739e+07	4.45904e+06	195449	263037	57615.8	141165	92989.3	67340.3	355173	2.49192e+06	2.19647e+06	306851	774805	1.18655e+06	943274
Phenylacetylglutamine	263.096	323.26	C04148	4.58353e+06	8.7406e+06	5.30514e+06	7.36875e+06	1.07669e+07	4.40813e+06	4.71773e+06	1.69434e+06	2.82064e+06	5.57661e+06	3.24796e+06	5.75341e+06	9.44779e+06	9.17699e+06	9.62912e+06	7.34736e+06	7.99899e+06	4.32232e+06	3.2893e+06	5.24309e+06	2.6734e+06	5.61827e+06	3.51739e+06
