# Supplementary material for: Dietary Goji Shapes the Gut Microbiota to Prevent the Liver Injury Induced by Acute Alcohol Intake
Source: Front Nutr. 2022 Jul 8;9:929776. doi: 10.3389/fnut.2022.929776 (PMC9309278; doi:10.3389/fnut.2022.929776)
Supplement: Supplementary file 5 [file Table_4.XLSX]

## Sheet: Table S4
Table S4 Pearson correlation coefficient
Data1	Data2	rho	pvalue	relation
ASV_28082	Cortexolone	0.799543	2.76865e-06	positive
ASV_28082	D-Glucuronic Acid	0.66304	0.000413789	positive
ASV_3301	Chelirubine	0.695605	0.000160757	positive
ASV_3301	L-Glutamic acid	0.61697	0.00132118	positive
ASV_1067	Chelirubine	0.693477	0.000171631	positive
ASV_19619	Retinoyl b-glucuronide	-0.630255	0.00096322	negtive
ASV_19619	N-Acetyl-L-2-amino-6-oxopimelate	-0.60025	0.00192874	negtive
ASV_19619	Ketoleucine	-0.625282	0.00108598	negtive
ASV_19619	L-Glutamic acid	-0.623526	0.0011324	negtive
